# Supplementary material for: Prevalence, clinical profile, maternal and perinatal outcomes of pregnancies complicated with obstructed labor at a teaching hospital in Tigray, Ethiopia: A five-year retrospective cross-sectional study
Source: PLoS One. 2025 Jul 11;20(7):e0328007. doi: 10.1371/journal.pone.0328007 (PMC12250311; doi:10.1371/journal.pone.0328007)
Supplement: S1 File — (XLS) [file pone.0328007.s001.xls]

## Sheet: Sheet1
1	AT	2009-02-23	788015	Ethiopia	Tigray	Rural	32	4	1	2	0	No	Yes	Yes	Referred	At ayder	ESRER HEALTH CENTER	8	5	120	70	120	24		0	No	No	No	No	No	No	No	No	No	Yes									No	No	No	No
2	AT	2009-11-12	31010	Ethiopia	Tigray	Urban	30	2	0	1	0	No	No	Yes	Self	At ayder	.	23		86	60	100	22		0	No	No	No	Yes	No	No	No	No	No	Yes	8.4								Yes	No	Yes	No
9	TS	2012-07-25		Ethiopia	Tigray	Rural	20	1	0	0	0	No	No	Yes	Referred	At ayder	Abi Adi Hospital	28	24	130	100	108	24		156	Yes	No	No	No	Yes	Yes	Yes	Yes	No	No	14.1	16300	199000	0.83		42			No	No	No	No
7	AY	2012-07-25		Ethiopia	Tigray	Rural	20	1	0	0	0	No	No	Yes	Referred	At ayder	CENTRAL ZONE, ABI ADI			130	100	90	22		156	Yes	No	Yes	No	Yes	Yes	Yes	No	No	Yes	14.1	16300	199000	0.83		42			No	No	Yes	No
6	AY	2014-04-15		Ethiopia	Tigray	Rural	21	1	0	0	0	No	No	No	Referred	On referal	SOUTH EAST	7		120	80	80	20		146	No	No	No	No	No	No	No	No	No	No				0.6		10			No	No	No	No
2	AT	2009-11-12		Ethiopia	Tigray	Urban	30	2	1	1	0	No	No	Yes	Self	At ayder	.	23		86	60	100	22		0	No	No	No	Yes	No	No	No	No	No	Yes	8.4								Yes	No	Yes	No
22	AY	2010-09-28		Ethiopia	Tigray	Rural	25	1	0	0	0	No	No	Yes	Referred	On referal	ABY ADI General Hospital			100	60	82	20	37.7	88	No	No	No	No	No	Yes	Yes	No	No	Yes	10.9	13000	271000	0.7	13.6	17	12		No	Yes	No	No
11	MT	2009-10-09		Ethiopia	Tigray	Urban	29	3	1	1	0	Yes	Yes	Yes	Referred	On referal	Mekelle	16	3	0	0	130	28	35.1	0	No	Yes	Yes	Yes	Yes	Yes	Yes	Yes	No	Yes	11.4	12500	171000	2.4	72	278	122		Yes	No	Yes	No
16	AY	2013-05-14		Ethiopia	Tigray	Rural	23	1	0	0	0	No	No	Yes	Self	At ayder	.	38		112	82	98	22		40	No	Yes	Yes	No	No	Yes	Yes	No	No	No	10								Yes	No	No	No
9	AY	2012-10-15		Ethiopia	Tigray	Rural	27	1	0	0	0	No	No	Yes	Referred	On referal	ALAMATA,ALOT OF MISSING INFORM			110	60	136	24													5.7	5400	151000						No	No	Yes	No
8	MT	2011-08-07		Ethiopia	Tigray	Urban	21	1	0	0	0	Yes	No	Yes	Referred	On referal	Hawzen, D/mizen	30	8	100	60	120	28	36.4	0	No	Yes	Yes	No	Yes	Yes	Yes	Yes	No	Yes	18	11100	303000	1.04	33				Yes	No	Yes	Yes	Yes	No
21	AY	2010-11-02		Ethiopia	Tigray	Urban	28	1	0	0	0	No	No	Yes	Referred	On referal	Mekelle General Hospital			110	70	80	22		128	No	No	No	No	No	No	No	No	No	Yes	12.1	26000	554000						No	Yes	No	No
6	HT	2011-04-29		Ethiopia	Tigray	Rural	28	2	1	1	0	Yes	No	Yes	Self	On referal	t/adyabo			100	70	102	22	36.4	148	Yes	No	Yes	No	No	No	Yes	Yes	No	Yes	5.9	16300	224000		43		18		No	No	Yes	No
2	HG	2011-03-15		Ethiopia	Tigray	Rural	24	2	1	1	0	Yes	No	Yes	Referred	On referal	ABI-ADI	24		0	0	132	26	36.2	0	No	Yes	Yes	No	Yes	Yes	Yes	Yes	No	Yes				1.47		64	282		Yes	Yes	Yes	Yes	Yes
10	TG	2013-01-03		Ethiopia	Afar	Rural	35	3	2	2	0	No	No	Yes	Referred	On referal	Abala district Hospital	24	24	150	85	110	20		124	Yes	No	No	No	Yes	Yes	Yes	No	No	Yes	11.3	28300	156000	0.4	9	26	9		No	No	No	No
8	TS	2012-09-28		Ethiopia	Tigray	Urban	34	3	2	2	0	No	No	Yes	Self	At ayder	NCRH	36	24	70	40	130	28		0	No	Yes	Yes	No	No	No	No	No	No	No	8.4	12000	119000						Yes	No	Yes	No	No	No
4	MT	2013-07-22		Ethiopia	Tigray	Urban	20	2	1	0	1	Yes	No	No	Referred	At ayder	Seharti Samre	20		120	80	116	18	37.1	0	No	Yes	Yes	Yes	Yes	No	Yes	No	No	Yes	12.2	11100	136000						Yes	No	No	No
8	MA	2012-07-02		Ethiopia	Tigray	Urban	25	2	1	1	0	Yes	No	Yes	Self	At ayder	.	6		108	68	70	18		136	No	No	No	No	No	No	No	No	No	No	8.8	16600	164000						Yes	No	Yes	No
7	TS	2013-09-06		Ethiopia	Tigray	Rural	33	3	2	2	0	No	No	No	Referred	On referal	Referral not attached w card	72		70	50	134	24		0	No	Yes	No	Yes	No	No	No	No	No	Yes	9.5	14000	293000	0.34	19	14	8		Yes	No	Yes	Yes	Yes	No
6	MT	2011-04-22		Ethiopia	Tigray	Urban	23	2	1	1	0	Yes	No	Yes	Referred	On referal	Degua Temben	13	24	100	60	92	20	37.1	0	No	Yes	Yes	Yes	Yes	Yes	Yes	Yes	No	Yes	15.2	13200	201000		30	49	32		Yes	Yes	Yes	No
18	AY	2009-10-12		Ethiopia	Tigray	Urban	25	3	1	1	0	No	Yes	Yes	Referred	At ayder	MEKELLE HOSPITAL	19		170	100	80	21		130	No	No	No	No	No	No	No	No	No	Yes	10.3	18200	320000		18	25	20		No	No	Yes	No
2	MA	2012-07-03		Ethiopia	Tigray	Urban	27	2	1	1	0	Yes	No	Yes	Referred	On referal	mekelle hospital	6	10	90	60	140	28	37.6	0	No	Yes	Yes	Yes	Yes	No	No	Yes	No	No	14.6	17800	418000						Yes	No	Yes	No
1	AT	2009-02-23		Ethiopia	Tigray	Rural	32	4	2	2	0	No	Yes	Yes	Referred	At ayder	ESRER HEALTH CENTER	8	5	120	70	120	24		0	No	No	No	No	No	No	No	No	No	Yes									No	No	No	No
5	HT	2010-02-04		Ethiopia	Tigray	Rural	20	2	1	1	0	Yes	No	Yes	Referred	At ayder	s/samre, gijet	18		90	60	114	24		0	No	Yes	Yes	Yes	No	Yes	No	Yes	No	Yes	15.7	19900	227000		32				Yes	No	Yes	No
8	AY	2009-10-29		Ethiopia	Tigray	Urban	24	2	1	0	1	No	No	Yes	Referred	At ayder	MEKELLE			100	60	110	24		0	Yes	No	Yes	No	No	No	No	No	No	Yes	9.6	4700	78000						No	No	Yes	No
6	MA	2010-10-24		Ethiopia	Afar	Urban	22	3	2	2	1	No	No	Yes	Referred	At ayder	ABALA HOSPITAL			100	60	98	20		0	No	No	Yes	Yes	No	No	No	No	No	Yes	12.9	15800	262000						No	No	No	No
15	AY	2011-09-18		Ethiopia	Afar	Rural	25	3	2	2	0	Yes	No	Yes	Referred	On referal	Wukro General Hospital			115	70	120	20		0	No	Yes	Yes	Yes	No	Yes	Yes	No	No	Yes	7	7500	311000						Yes	No	Yes	No
1	HT	2012-05-23		Ethiopia	Tigray	Urban	22	4	2	2	0	Yes	Yes	Yes	Referred	At ayder	.	12	12	90	60	148	30	36.5	186	No	Yes	Yes	No	No	Yes	Yes	No	No	No	6	7700	171000	0.55	18	36	17		Yes	Yes	Yes	No
7	MT	2012-01-03		Ethiopia	Tigray	Urban	26	3	2	1	1	No	No	Yes	Referred	On referal	Berahle, afar	24	6	100	85	110	26		124	No	No	Yes	No	Yes	Yes	Yes	No	No	Yes	11.3	28300	156000	0.41	9.3	26	94		No	No	No	No
11	AY	2013-01-03		Ethiopia	Afar	Rural	35	3	2	1	1	No	No	Yes	Referred	On referal	ABALA HOSPITAL			150	85	96	20		128	No	No	No	No	Yes	Yes	Yes	No	No	Yes	10.3	22000	141000	0.41	9.3	26	9		No	No	No	No
4	AY	2012-08-08		Ethiopia	Tigray	Rural	26	3	2	1	1	No	No	Yes	Referred	On referal	SOUTH EAST			107	58	108	22	36.5	0	Yes	No	Yes	No	Yes	No	No	No	No	Yes	8.7	13700	319						No	No	Yes	No
29	AY	2013-09-16		Ethiopia	Tigray	Rural	30	3	2	2	0	Yes	No	Yes	Referred	At ayder	ADIGUDOM PRIMARY HOSPITAL			114	77	145	22		0	No	Yes	Yes	Yes	No	No	No	Yes	No	Yes									Yes	No	Yes	No
3	BT	2009-08-16		Ethiopia	Tigray	Rural	20	3	2	2	0	Yes	No	Yes	Referred	On referal	ADIGUDEM PRIMARY HOSPITAL	5	5	70	50	118	22		0	No	Yes	Yes	Yes	No	Yes	No	Yes	No	Yes	8.6	13100	251000						Yes	No	Yes	No
27	AY	2012-09-29		Ethiopia	Tigray	Urban	34	3	2	2	0	Yes	No	Yes	Referred	At ayder	Defence Hospital			50	0	0	28		0	No	Yes	Yes	No	No	No	No	No	No	No	11	14600	302000						Yes	No	Yes	No
28	AY	2013-09-06		Ethiopia	Tigray	Rural	33	3	2	2	0	Yes	No	Yes	Referred	At ayder	Referral Slip lost			70	50	134	24		0	No	Yes	Yes	Yes	No	No	No	No	No	No									Yes	Yes	Yes	Yes	Yes	No
5	TS	2010-06-17		Ethiopia	Tigray	Rural	28	4	3	3	0	No	No	No	Referred	At ayder	Abi Adi Hospital			137	85	104	24		0	No	No	No	Yes	No	No	No	No	No	No	12.2	11300	565000	0.9	27	21	13		Yes	Yes	No	No
20	AY	2013-05-05		Ethiopia	Tigray	Rural	25	4	2	2	0	Yes	Yes	Yes	Referred	On referal	Hewane Health Center			115	67	124	20		0	No	Yes	Yes	No	No	No	No	No	No	No	11.4	14300	265000						Yes	No	Yes	No
6	TS	2009-01-05		Ethiopia	Tigray	Rural	36	4	3	1	2	No	No	Yes	Self	At ayder	.	24	12	110	70	92	20		0	No	Yes	Yes	No	No	No	No	No	No	Yes	13.5	8830	275000						Yes	No	No	No
19	AY	2010-04-22		Ethiopia	Tigray	Rural	35	3	2	2	1	No	No	Yes	Self	At ayder	Referral slip lost , but HC			140	80	110	24		0	No	No	Yes	No	No	Yes	Yes	No	No	Yes	12.4	13600	250000						Yes	No	Yes	No
4	HG	2014-04-24		Ethiopia	Tigray	Rural	28	3	2	2	0	Yes	No	Unknown	Referred	On referal	SAMRE PRIMARY HOSPITAL	20		90	60	92	24	37.3	0	No	Yes	Yes	Yes	No	No	No	Yes	No	Yes				0.54			164		Yes	Yes	Yes	No
25	AY	2012-12-22		Ethiopia	Tigray	Rural	25	3	2	1	1	Yes	No	Yes	Referred	On referal	Hagereselam Primary Hospital			0	0	136	30		0	No	Yes	Yes	Yes	No	No	No	No	No	No	10.4	3100	88000						Yes	No	Yes	No
1	HT	2012-05-23		Ethiopia	Tigray	Urban	22	4	2	2	0	Yes	Yes	Yes	Referred	At ayder	.	12	12	90	60	148	30	36.5	186	No	Yes	Yes	No	No	Yes	Yes	No	No	No	6	7700	171000	0.55	18	36	17		Yes	Yes	Yes	No
24	AY	2009-12-12		Ethiopia	Tigray	Rural	40	3	2	2	0	Yes	No	Yes	Referred	On referal	Adigudom Primary Hospital			80	40	126	24		0	No	Yes	Yes	Yes	No	No	No	No	No	No	10.6	22900	96000						Yes	No	Yes	No
12	AY	2010-02-23		Ethiopia	Tigray	Rural	35	6	4	3	1	No	Yes	Yes	Referred	On referal	SAMRE PRIMARY HOSPITAL	7	14	100	60	88	24	36.3	63	No	No	No	No	No	Yes	Yes	No	No	Yes									No	No	Yes	No
17	AY	2012-09-20		Ethiopia	Tigray	Rural	30	4	3	2	1	No	No	Yes	Referred	At ayder	ADIKEALA HEALTH CENTER	8		110	70	112	22		40	No	No	No	No	Yes	No	No	No	No	No	10.8								No	No	Yes	No
13	AY	2009-01-05		Ethiopia	Tigray	Rural	36	4	3	3	0	Yes	No	Yes	Self	At ayder	.	12		110	70	92	20		0	No	Yes	Yes	No	No	No	No	No	No	Yes	13.5	8830	275000						Yes	No	No	No
3	MA	2012-07-17		Ethiopia	Tigray	Rural	23	4	3	2	1	No	No	Yes	Referred	At ayder	temben alasa HC	17		130	81	90	20	35	0	Yes	No	No	No	No	No	No	No	No	Yes	8.8	11700	121000						No	No	No	No
4	HT	2012-10-09		Ethiopia	Tigray	Rural	25	4	3	3	0	Yes	No	Yes	Referred	On referal	shibta			0	0	138	28	37.9	0	No	Yes	Yes	Yes	No	No	Yes	Yes	No	Yes	12.6	14500	291000						Yes	No	Yes	No
3	HG	2011-06-09		Ethiopia	Amhara	Urban	27	4	3	3	0	Yes	No	Unknown	Referred	On referal	SOKOTA HOSPITAL ZIQUALA	24		100	70	150	22	36												6.2	19700	3200	0.88	58.7	293	80		Yes	Yes	Yes	No
30	AY	2010-04-18		Ethiopia	Tigray	Rural	30	4	2	2	0	Yes	Yes	Yes	Referred	On referal	GIJET HEALTH CENTER			110	70	120	20		0	No	No	Yes	No	Yes	Yes	Yes	No	No	No	12	17600	135000						Yes	No	Yes	No
1	HT	2010-05-15		Ethiopia	Tigray	Rural	35	4	3	2	1	Yes	No	Yes	Referred	At ayder	S/SAMRE	8	8	126	84	104	30	36.6	0	Yes	No	Yes	Yes	Yes	No	Yes	No	No	Yes	10	11200							Yes	No	Yes	No
1	AY	2010-12-10		Ethiopia	Tigray	Urban	35	5	4	3	1	Yes	No	Yes	Referred	At ayder	Family Guidance Association Mk	5	5	100	60	90	20	36.4	148	No	No	No	No	No	No	No	No	No	No	11.6	13500	198000						No	No	Yes	No
2	FT	2010-04-18		Ethiopia	Tigray	Urban	30	5	4	4	0	Yes	No	Yes	Referred	At ayder	GEJET	18	16	110	70	120	22		0	No	No	Yes	Yes	Yes	Yes	Yes	Yes	No	No	10	12000	135000						Yes	No	Yes	No
26	AY	2012-10-20		Ethiopia	Tigray	Rural	35	6	3	3	0	Yes	Yes	Yes	Referred	On referal	M/MOKO HEALTH CENTER			100	78	116	20	37	38	No	No	No	No	No	No	No	No	No	No	11.7	11200	245000						Yes	No	Yes	No
31	AY	2009-03-22		Ethiopia	Tigray	Rural	30	5	4	4	0	Yes	No	Yes	Referred	On referal	ABALA PRIMARY HOSPITAL			80	40	140	36		0	No	Yes	Yes	Yes	No	Yes	Yes	No	No	Yes	12.4	900	30000						Yes	Yes	Yes	No
2	BT	2009-05-14		Ethiopia	Tigray	Rural	32	5	4	3	1	Yes	No	No	Referred	At ayder	DENGOLAT HEALTH CENTER	6	6	90	60	122	28		158	No	No	Yes	No	No	Yes	Yes	No	No	No	9.6	8100	639000						Yes	No	Yes	No
7	MA	2009-06-05		Ethiopia	Tigray	Rural	35	5	4	3	1	No	No	Yes	Referred	On referal	MEKELLE HOSPITA	24	8	140	90	120	28		170	No	No	Yes	No	Yes	Yes	Yes	No	No	Yes	14.6	9800	235000						No	No	No	No
5	MT	2012-07-30		Ethiopia	Tigray	Urban	26	5	4	4	0	Yes	No	Yes	Referred	At ayder	Mekelle	10	10	108	62	88	20	36.5	60	No	No	Yes	Yes	No	Yes	Yes	Yes	No	Yes	13.8	16800	210000						Yes	No	Yes	No
10	AY	2013-06-23		Ethiopia	Tigray	Rural	35	6	5	5	0	No	No	Yes	Referred	On referal	MSF, ABERGELE	10		90	60	120	20		60	Yes	No	Yes	No	Yes	Yes	Yes	Yes	No	Yes									No	No	No	No
2	BT	2012-05-17		Ethiopia	Tigray	Urban	30	6	5	5	0	Yes	No	Yes	Referred	At ayder	quiha health center	6	6	130	90	110	26	36.4	0	No	Yes	Yes	No	Yes	No	No	No	Yes	No	9.5	9500	133000	0.4	17.3	44	15		Yes	No	Yes	No
1	HG	2010-02-23		Ethiopia	Tigray	Urban	35	6	5	4	1	No	No	Yes	Referred	At ayder	SAMRE PRIMARY HOSPITAL	7	14	100	60	80	24	36.2	63	No	No	No	No	No	Yes	Yes	No	Yes	Yes	9.3								No	Yes	No	No
10	MT	2010-02-13		Ethiopia	Tigray	Urban	32	6	5	5	0	Yes	No	Yes	Referred	At ayder	Enderta, Arato	6	6	100	70	100	24		0	No	Yes	Yes	Yes	Yes	Yes	Yes	Yes	No	No	8.1	8800	183000	0.7	31	55	15		Yes	No	Yes	No
1	FT	2009-06-03		Ethiopia	Tigray	Urban	37	7	5	5	0	Yes	Yes	Yes	Referred	At ayder	H/WAJRAT	10	9	0	0	150	28		0	No	Yes	Yes	Yes	No	Yes	Yes	Yes	Yes	No	7.3	29000	522000						Yes	No	Yes	No
5	HG	2012-05-01		Ethiopia	Tigray	Rural	30	6	5	5	0	Yes	No	No	Referred	On referal	HAGERESELAM	10		77	42	100	36	35.2	0	No	Yes	Yes	No	No	No	No	No	No	Yes	14.2		132000	1.35	84	140	95		Yes	Yes	Yes	No
23	AY	2010-07-14		Ethiopia	Tigray	Rural	30	6	5	4	0	Yes	No	Yes	Referred	On referal	ADIKEYH SOUTH EAST			80	40	120	22		0	No	No	Yes	Yes	No	Yes	Yes	No	No	No	11.1	16200	234000						Yes	No	Yes	No
9	MT	2009-09-30		Ethiopia	Tigray	Urban	33	6	5	4	1	No	No	Yes	Referred	At ayder	Hintalo Wejerat	5	5	110	80	108	21		152	No	No	No	No	No	No	No	No	No	Yes	9.9	8100	193000	0.79	21				No	No	No	No
3	HT	2011-04-30		Ethiopia	Tigray	Rural	30	6	5	5	0	Yes	No	Yes	Referred	On referal	d/temben			110	80	104	22	37.4	0	Yes	No	Yes	No	No	Yes	Yes	Yes	No	Yes	17.4	15300	235000						Yes	No	Yes	Yes	Yes	No
4	TS	2013-10-26		Ethiopia	Tigray	Rural	32	7	6	6	0	No	No	No	Referred	On referal	Gijet Health Center	26	26	80	40	124	24	38	0	No	Yes	Yes	No	No	Yes	Yes	No	No	Yes	10.2	8300	73000	1.08	31	32	51		Yes	No	No	Yes	Yes	No
32	AY	2009-06-03		Ethiopia	Tigray	Rural	37	7	6	6	0	Yes	No	Yes	Referred	At ayder	ADIKEYH HEALTH CENTER			0	0	0	28		0	No	Yes	Yes	No	No	No	No	No	No	Yes	12.5	29000	522000						Yes	No	Yes	No
6	HG	2011-06-17		Ethiopia	Tigray	Rural	45	7	6	6	0	Yes	No	No	Referred	At ayder	ADIKUALA HC	50	50	110	70	84	24	36.2	0	No	Yes	Yes	Yes	No	No	No	No	No	Yes	10.3	17900	17900						Yes	Yes	Yes	No
7	HT	2011-05-30		Ethiopia	Tigray	Rural	35	7	6	6	0	Yes	No	No	Referred	On referal	enderta/may genet	6		0	0	150	28		0	No	Yes	Yes	Yes	No	Yes	Yes	Yes	Yes	Yes	13.4	53000	435000	1.1		129	105		Yes	Yes	Yes	No
2	HT	2012-06-16		Ethiopia	Afar	Rural	30	7	6	6	0	Yes	No	Yes	Self	On referal	BERAHLE	19		117	75	96	22	36.7	132	Yes	No	Yes	Yes	Yes	Yes	Yes	Yes	No	No	10.5	32500	151000						Yes	No	Yes	No
5	AY	2012-10-11		Ethiopia	Amhara	Rural	40	8	7	6	1	No	No	Unknown	Referred	On referal	.			120	54	37	22	36.9	0	No	No	No	No	No	No	No	No	No	No	6.7	20400	132000						Yes	Yes	Yes	No
5	MA	2012-02-29		Ethiopia	Tigray	Rural	40	8	7	6	1	No	No	Yes	Self	At ayder	.	12	12	120	80	100	24	36.5	0	No	No	No	No	No	No	No	No	No	No	9.5	12000	258000						No	No	No	No
8	HT	2012-05-21		Ethiopia	Afar	Rural	36	9	8	8	0	Yes	No	No	Referred	On referal	afar/dubti	72		102	74	144	28	33.5	0	No	Yes	Yes	Yes	Yes	Yes	No	Yes	No	Yes	7.9	29000	278000	0.38	19	14			Yes	No	Yes	No
14	AY	2010-01-09		Ethiopia	Tigray	Rural	39	9	7	6	1	No	Yes	Yes	Referred	On referal	Adikeyh Health Center , SouthE	8	4	100	60	92	22		0	No	No	No	No	No	No	No	No	No	Yes	8.3								No	No	Yes	No
3	FT	2013-11-22		Ethiopia	Tigray	Urban	40	9	8	8	0	Yes	No	Yes	Referred	At ayder	SEHARTI SAMRE	24	20	100	90	118	24	36.8	0	No	No	Yes	No	No	Yes	Yes	No	Yes	No	12								Yes	Yes	Yes	Yes	Yes	No
33	AY	2010-11-20		Ethiopia	Tigray	Rural	40	9	8	8	0	Yes	No	No	Referred	At ayder	SAMRE Health Center			90	60	118	22		0	No	Yes	Yes	Yes	No	Yes	Yes	No	No	Yes	17.3								Yes	No	Yes	Yes	Yes	No
4	MA	2013-09-08		Ethiopia	Tigray	Urban	43	10	9	8	1	No	No	Yes	Referred	On referal	Samre primary hospital	48		106	77	136	20		0	Yes	No	Yes	Yes	No	No	No		No	Yes									No	No	Yes	No
2	EB	2011-12-26	921922	Ethiopia	Amhara	Urban	22	1	0	0	0	No	No	Yes	Referred	On referal	Wag Humera Tefera Hailu MemHos	12	12	100	50	120	22	38.4	0	No	Yes	Yes	Yes	Yes	Yes	No	No	Yes	Yes	9.1	5300	453000	1.4	93	159	77		No	Yes	Yes	No
3	EB	2010-04-22	798163	Ethiopia	Tigray	Rural	35	4	2	1	1	Yes	Yes	Yes	Referred	At ayder	Gijet Health center	12	6	130	70	120	24		0	Yes	No	Yes	No	No	No	Yes	No	No	No	12.4	13600	268000						Yes	No	Yes	No
4	EB	2010-09-27	828657	Ethiopia	Tigray	Rural	25	5	4	4	0	Yes	No	Yes	Referred	On referal	Abiy Adi Hospital	72	24	95	50	112	23	36.7	86	No	No	No	No	No	Yes	Yes	No	Yes	Yes	10.9	14100	213000	0.7	13	17	12		No	Yes	No	No
5	EB	2014-01-01	397772	Ethiopia	Tigray	Rural	27	4	3	3	0	Yes	No	No	Referred	On referal	Abi Adi general Hospital	24		125	72	104	24		0	Yes	Yes	Yes	No	No	No	No	No	No	No	11.1	7200	186000	0.46		31	11		Yes	No	No	No
[truncated: 31 more columns]
